# Supplementary material for: Rapid Bacteria Detection from Patients’ Blood Bypassing Classical Bacterial Culturing
Source: Biosensors (Basel). 2022 Nov 9;12(11):994. doi: 10.3390/bios12110994 (PMC9688106; doi:10.3390/bios12110994)
Supplement: Supplementary file 1 [file biosensors-12-00994-s001.zip]

Archive with 2 entries (2 files):
- biosensors-1974642-supplementary-done.pdf
- Video S1 Rapid bacteria detection from patientsí» blood bypassing classical bacterial culturing.mp4
